# Supplementary material for: Optimising fundoscopy practices across the medical spectrum: A focus group study
Source: PLoS One. 2023 Jan 27;18(1):e0280937. doi: 10.1371/journal.pone.0280937 (PMC9882965; doi:10.1371/journal.pone.0280937)
Supplement: S1 Dataset — (ZIP) [file pone.0280937.s003.zip]

Archive with 17 entries (16 files):
- minimal dataset/
- minimal dataset/ED_2.docx
- __MACOSX/minimal dataset/._ED_2.docx
- minimal dataset/Medical student - Year2.docx
- __MACOSX/minimal dataset/._Medical student - Year2.docx
- minimal dataset/Medical Student - Final Year_2.docx
- __MACOSX/minimal dataset/._Medical Student - Final Year_2.docx
- minimal dataset/GP_2.docx
- __MACOSX/minimal dataset/._GP_2.docx
- minimal dataset/ED.docx
- __MACOSX/minimal dataset/._ED.docx
- minimal dataset/Physicians.docx
- __MACOSX/minimal dataset/._Physicians.docx
- minimal dataset/GP.docx
- __MACOSX/minimal dataset/._GP.docx
- minimal dataset/Medical Student - Final Year.docx
- __MACOSX/minimal dataset/._Medical Student - Final Year.docx
